# Supplementary material for: Deep learning enhanced prediction framework for bio oil yield from organic solid waste with chemically informed features
Source: Sci Rep. 2026 Mar 16;16:13667. doi: 10.1038/s41598-026-43604-7 (PMC13125615; doi:10.1038/s41598-026-43604-7)
Supplement: Supplementary file 1 — Supplementary Material 1 [file 41598_2026_43604_MOESM1_ESM.xlsx]

## Sheet: DATA
Num	Inputs									Output
	Ash	FC	VC	C	H	N	O	T (◦C)	REF.	Yield
1	6.421	11.053	82.526	53.2	7.1	8	31.7	550	17	19.799
2	2.33	11.98	85.68	60.46	9.08	3.1	27.36	500	8	37.9508
3	9.742	9.589	80.669	41.78	5.36	0.6	52.26	400	9	18.5484
4	6.56	15.25	68.22	43.8	6.29	7.92	41.99	500	14	30.1691
5	6.63	9.87	74.8	52.43	6.09	0.62	40.86	700	18	28.9209
6	6.56	15.25	68.22	43.8	6.29	7.92	41.99	450	13	31.4948
7	6.02	13.96	70.16	51.15	5.89	2.12	40.84	600	13	50.7393
8	6.56	15.25	68.22	43.8	6.29	7.92	41.99	400	14	27.5604
9	0.753	18.602	80.645	51.3	5	0.5	43.2	500	5	22.6829
10	8.352	12.586	79.062	54.1	6.12	5.23	34.53	500	6	38.9737
11	8.643	26.706	64.651	39.34	5.81	1.54	53.3	450	12	35.3793
12	2.33	11.98	85.68	60.46	9.08	3.1	27.36	500	9	43.7
13	17.33	31.13	51.45	52.6	6.21	8.75	31.92	600	5	35.2703
14	5.01	22.05	72.94	46.59	6.25	1.67	45.49	600	5	17.8846
15	6.63	9.87	74.8	52.43	6.09	0.62	40.86	550	18	36.5772
16	8.643	26.706	64.651	39.34	5.81	1.54	53.3	400	11	32.4742
17	6.421	11.053	82.526	53.2	7.1	8	31.7	500	15	21.0488
18	5.01	22.05	72.94	46.59	6.25	1.67	45.49	550	5	23.0769
19	0.35	12.61	87.04	46.08	5.29	0.22	48.41	500	15	30.8194
20	0.753	18.602	80.645	51.3	5	0.5	43.2	550	3	22.3318
21	6.56	15.25	68.22	43.8	6.29	7.92	41.99	500	14	31.9097
22	4.2	14.7	72.6	53.1	6.2	0.8	39.9	400	17	30
23	6.63	9.87	74.8	52.43	6.09	0.62	40.86	550	18	36.7785
24	2.33	11.98	85.68	60.46	9.08	3.1	27.36	550	7	38.9759
25	5.63	14.39	71.6	55.89	6.57	9.29	28.25	550	18	39.0102
26	1.12	12.65	86.23	47.2	5.77	0.27	44.23	600	3	36.1
27	0.35	12.61	87.04	46.08	5.29	0.22	48.41	500	15	22.8778
28	5.27	4.97	82.6	42.72	5.61	0.44	51.24	500	2	40.87
29	5.63	14.39	71.6	55.89	6.57	9.29	28.25	550	18	37.7816
30	6.421	11.053	82.526	53.2	7.1	8	31.7	700	16	20
31	6.63	9.87	74.8	52.43	6.09	0.62	40.86	550	18	32.7517
32	6.02	13.96	70.16	51.15	5.89	2.12	40.84	600	12	52.4055
33	6.421	11.053	82.526	53.2	7.1	8	31.7	550	16	21.3493
34	0.35	12.61	87.04	46.08	5.29	0.22	48.41	350	15	25.9186
35	0.35	12.61	87.04	46.08	5.29	0.22	48.41	500	15	28.2353
36	9.742	9.589	80.669	41.78	5.36	0.6	52.26	600	9	20.4839
37	6.56	15.25	68.22	43.8	6.29	7.92	41.99	400	13	29.6398
38	0.24	3.22	82.7	42.76	5.99	0.39	50.88	500	2	43.5
39	9.742	9.589	80.669	41.78	5.36	0.6	52.26	550	9	22.7575
40	1.12	12.65	86.23	47.2	5.77	0.27	44.23	700	3	34.1
41	0.753	18.602	80.645	51.3	5	0.5	43.2	500	5	19.3659
42	2.33	11.98	85.68	60.46	9.08	3.1	27.36	500	9	41.0909
43	5.63	14.39	71.6	55.89	6.57	9.29	28.25	400	17	33.6735
44	2.33	11.98	85.68	60.46	9.08	3.1	27.36	500	8	36
45	8.643	26.706	64.651	39.34	5.81	1.54	53.3	450	12	32.5862
46	4.2	14.7	72.6	53.1	6.2	0.8	39.9	550	17	33.9
47	8.643	26.706	64.651	39.34	5.81	1.54	53.3	450	12	36.1667
48	6.701	14.742	78.56	53.6	8.3	2.2	35.9	500	4	31.3679
49	4.139	17.114	78.747	44.82	5.08	0.92	49.18	500	9	38.1183
50	2.33	11.98	85.68	60.46	9.08	3.1	27.36	500	9	40.6
51	0.35	12.61	87.04	46.08	5.29	0.22	48.41	400	15	22.8054
52	5.63	14.39	71.6	55.89	6.57	9.29	28.25	550	18	38.1724
53	8.352	12.586	79.062	54.1	6.12	5.23	34.53	500	7	29.0385
54	2.33	11.98	85.68	60.46	9.08	3.1	27.36	550	8	37.1
55	6.421	11.053	82.526	53.2	7.1	8	31.7	550	17	22.0383
56	5.01	22.05	72.94	46.59	6.25	1.67	45.49	550	5	25.58
57	3.115	11.6	85.285	43.06	5.98	0.55	50.42	500	1	45.75
58	6.145	15.706	78.149	55.89	6.57	9.29	28.25	550	10	26.9231
59	4.2	14.7	72.6	53.1	6.2	0.8	39.9	700	17	29.8
60	6.56	15.25	68.22	43.8	6.29	7.92	41.99	500	14	33.3448
61	6.421	11.053	82.526	53.2	7.1	8	31.7	550	16	22.2105
62	2.33	11.98	85.68	60.46	9.08	3.1	27.36	500	9	39.6
63	0.753	18.602	80.645	51.3	5	0.5	43.2	700	3	20.9865
64	5.63	14.39	71.6	55.89	6.57	9.29	28.25	550	18	34.7586
65	6.63	9.87	74.8	52.43	6.09	0.62	40.86	550	18	35.5705
66	6.164	15.41	78.427	49.6	7.4	4.4	38.5	550	4	42.0276
67	8.352	12.586	79.062	54.1	6.12	5.23	34.53	500	7	20
68	4.2	14.7	72.6	53.1	6.2	0.8	39.9	700	17	29.6
69	5.63	14.39	71.6	55.89	6.57	9.29	28.25	550	18	41.8966
70	12.32	11.92	66.76	42.76	5.99	0.39	50.88	500	2	16.58
71	5.01	22.05	72.94	46.59	6.25	1.67	45.49	400	5	19.4231
72	8.352	12.586	79.062	54.1	6.12	5.23	34.53	700	7	29.9342
73	6.56	15.25	68.22	43.8	6.29	7.92	41.99	550	14	28.43
74	6.421	11.053	82.526	53.2	7.1	8	31.7	550	17	19.3971
75	5.01	22.05	72.94	46.59	6.25	1.67	45.49	350	5	21.5254
76	9.742	9.589	80.669	41.78	5.36	0.6	52.26	450	9	20.8602
77	5.01	22.05	72.94	46.59	6.25	1.67	45.49	550	5	27.6
78	4.2	14.7	72.6	53.1	6.2	0.8	39.9	400	17	29.8
79	5.63	14.39	71.6	55.89	6.57	9.29	28.25	550	18	38.5714
80	6.02	13.96	70.16	51.15	5.89	2.12	40.84	700	12	45.4609
81	6.164	15.41	78.427	49.6	7.4	4.4	38.5	550	3	45.2273
82	4.2	14.7	72.6	53.1	6.2	0.8	39.9	700	17	28.6
83	0.35	12.61	87.04	46.08	5.29	0.22	48.41	500	15	29.7324
84	6.701	14.742	78.56	53.6	8.3	2.2	35.9	500	3	25.4245
85	6.145	15.706	78.149	55.89	6.57	9.29	28.25	400	10	25.35
86	4.139	17.114	78.747	44.82	5.08	0.92	49.18	550	9	31
87	6.02	13.96	70.16	51.15	5.89	2.12	40.84	600	13	52.0619
88	8.352	12.586	79.062	54.1	6.12	5.23	34.53	500	7	32.016
89	2.33	11.98	85.68	60.46	9.08	3.1	27.36	600	7	37.4398
90	0.35	12.61	87.04	46.08	5.29	0.22	48.41	450	15	27.2217
91	4.2	14.7	72.6	53.1	6.2	0.8	39.9	550	17	36.4
92	6.164	15.41	78.427	49.6	7.4	4.4	38.5	550	5	42.4885
93	6.164	15.41	78.427	49.6	7.4	4.4	38.5	500	3	44.0909
94	6.701	14.742	78.56	53.6	8.3	2.2	35.9	550	3	31.0526
95	4.2	14.7	72.6	53.1	6.2	0.8	39.9	400	17	30.2
96	6.56	15.25	68.22	43.8	6.29	7.92	41.99	550	13	29.1429
97	4.2	14.7	72.6	53.1	6.2	0.8	39.9	550	17	33.5
98	6.63	9.87	74.8	52.43	6.09	0.62	40.86	550	18	35.5396
99	6.421	11.053	82.526	53.2	7.1	8	31.7	550	16	21.177
100	6.145	15.706	78.149	55.89	6.57	9.29	28.25	550	11	32.0755
101	8.643	26.706	64.651	39.34	5.81	1.54	53.3	350	11	29.3814
102	6.421	11.053	82.526	53.2	7.1	8	31.7	500	16	20.0495
103	8.643	26.706	64.651	39.34	5.81	1.54	53.3	450	11	36.0309
104	4.139	17.114	78.747	44.82	5.08	0.92	49.18	500	9	39.1935
105	5.01	22.05	72.94	46.59	6.25	1.67	45.49	350	5	17.6923
106	6.421	11.053	82.526	53.2	7.1	8	31.7	700	16	21
107	0.35	12.61	87.04	46.08	5.29	0.22	48.41	450	15	23.0226
108	2.33	11.98	85.68	60.46	9.08	3.1	27.36	700	8	33.1
109	0.753	18.602	80.645	51.3	5	0.5	43.2	500	5	16.0488
110	6.02	13.96	70.16	51.15	5.89	2.12	40.84	600	13	53.0739
111	6.145	15.706	78.149	55.89	6.57	9.29	28.25	550	11	33.3962
112	6.701	14.742	78.56	53.6	8.3	2.2	35.9	500	3	31.0526
113	6.145	15.706	78.149	55.89	6.57	9.29	28.25	500	10	27.4
114	9.742	9.589	80.669	41.78	5.36	0.6	52.26	550	9	22.67
115	2.33	11.98	85.68	60.46	9.08	3.1	27.36	700	8	33.3636
116	6.164	15.41	78.427	49.6	7.4	4.4	38.5	550	4	41.3364
117	8.352	12.586	79.062	54.1	6.12	5.23	34.53	500	7	34.0385
118	6.145	15.706	78.149	55.89	6.57	9.29	28.25	550	10	30
119	6.145	15.706	78.149	55.89	6.57	9.29	28.25	700	10	28.14
120	6.56	15.25	68.22	43.8	6.29	7.92	41.99	500	14	33.4655
121	6.145	15.706	78.149	55.89	6.57	9.29	28.25	550	10	28.0769
122	8.352	12.586	79.062	54.1	6.12	5.23	34.53	500	7	30.032
123	4.139	17.114	78.747	44.82	5.08	0.92	49.18	500	9	37.043
124	6.02	13.96	70.16	51.15	5.89	2.12	40.84	600	13	52.7626
125	5.01	22.05	72.94	46.59	6.25	1.67	45.49	500	5	24.2373
126	6.346	8.315	85.334	45.03	6.15	0.94	47.89	500	1	43.87
127	6.145	15.706	78.149	55.89	6.57	9.29	28.25	550	10	29.4231
128	5.01	22.05	72.94	46.59	6.25	1.67	45.49	550	6	25.2542
129	2.33	11.98	85.68	60.46	9.08	3.1	27.36	500	8	39.0984
130	5.01	22.05	72.94	46.59	6.25	1.67	45.49	450	5	20.1923
131	6.421	11.053	82.526	53.2	7.1	8	31.7	550	17	17.1005
132	6.145	15.706	78.149	55.89	6.57	9.29	28.25	550	11	33.9623
133	4.2	14.7	72.6	53.1	6.2	0.8	39.9	550	17	39.4
134	1.12	12.65	86.23	47.2	5.77	0.27	44.23	400	3	35.2
135	1.12	12.65	86.23	47.2	5.77	0.27	44.23	500	3	36.6
136	8.643	26.706	64.651	39.34	5.81	1.54	53.3	450	12	36.1552
137	5.63	14.39	71.6	55.89	6.57	9.29	28.25	500	17	37.2109
138	2.33	11.98	85.68	60.46	9.08	3.1	27.36	500	8	38.4426
139	9.742	9.589	80.669	41.78	5.36	0.6	52.26	550	9	22.9
140	6.145	15.706	78.149	55.89	6.57	9.29	28.25	550	10	31.5094
141	6.164	15.41	78.427	49.6	7.4	4.4	38.5	550	5	45.023
142	4.2	14.7	72.6	53.1	6.2	0.8	39.9	500	17	32.5
143	2.33	11.98	85.68	60.46	9.08	3.1	27.36	500	9	44.2727
144	17.33	31.13	51.45	52.6	6.21	8.75	31.92	400	5	33.2432
145	6.02	13.96	70.16	51.15	5.89	2.12	40.84	600	13	50.1167
146	6.421	11.053	82.526	53.2	7.1	8	31.7	550	16	20.0861
147	2.33	11.98	85.68	60.46	9.08	3.1	27.36	500	8	37.1
148	4.2	14.7	72.6	53.1	6.2	0.8	39.9	500	17	36.2
149	0.35	12.61	87.04	46.08	5.29	0.22	48.41	500	15	27.2241
150	8.352	12.586	79.062	54.1	6.12	5.23	34.53	400	6	35.0658
151	9.742	9.589	80.669	41.78	5.36	0.6	52.26	550	9	23.7542
152	6.421	11.053	82.526	53.2	7.1	8	31.7	550	17	19.6842
153	6.421	11.053	82.526	53.2	7.1	8	31.7	550	16	21.5
154	0.35	12.61	87.04	46.08	5.29	0.22	48.41	300	15	23.457
155	6.701	14.742	78.56	53.6	8.3	2.2	35.9	500	4	27.9717
156	6.02	13.96	70.16	51.15	5.89	2.12	40.84	600	12	51.5464
157	4.2	14.7	72.6	53.1	6.2	0.8	39.9	400	17	29.3
158	2.33	11.98	85.68	60.46	9.08	3.1	27.36	500	9	32.623
159	6.56	15.25	68.22	43.8	6.29	7.92	41.99	500	14	32.5302
160	4.26	11.79	75.94	43.76	6.3	0.38	49.57	500	2	29.02
161	8.352	12.586	79.062	54.1	6.12	5.23	34.53	500	7	31.0577
162	8.352	12.586	79.062	54.1	6.12	5.23	34.53	500	7	30.992
163	2.33	11.98	85.68	60.46	9.08	3.1	27.36	700	7	32.0181
164	6.02	13.96	70.16	51.15	5.89	2.12	40.84	500	12	48.9043
165	5.01	22.05	72.94	46.59	6.25	1.67	45.49	500	5	21.5385
166	6.701	14.742	78.56	53.6	8.3	2.2	35.9	400	3	24.0351
167	6.145	15.706	78.149	55.89	6.57	9.29	28.25	550	10	30.3846
168	6.421	11.053	82.526	53.2	7.1	8	31.7	400	15	19.7805
169	6.421	11.053	82.526	53.2	7.1	8	31.7	550	16	22.2679
170	6.63	9.87	74.8	52.43	6.09	0.62	40.86	400	18	28.2014
171	6.421	11.053	82.526	53.2	7.1	8	31.7	550	16	22.4402
172	2.33	11.98	85.68	60.46	9.08	3.1	27.36	500	9	44
173	6.421	11.053	82.526	53.2	7.1	8	31.7	550	16	22.8995
174	5.01	22.05	72.94	46.59	6.25	1.67	45.49	400	5	22.8814
175	4.139	17.114	78.747	44.82	5.08	0.92	49.18	400	9	28.7
176	2.33	11.98	85.68	60.46	9.08	3.1	27.36	600	8	36
177	0.35	12.61	87.04	46.08	5.29	0.22	48.41	400	15	27.1493
178	8.643	26.706	64.651	39.34	5.81	1.54	53.3	450	12	40.6667
179	2.33	11.98	85.68	60.46	9.08	3.1	27.36	500	9	34.5455
180	6.164	15.41	78.427	49.6	7.4	4.4	38.5	700	3	37.9545
181	8.643	26.706	64.651	39.34	5.81	1.54	53.3	450	12	34.5
182	2.33	11.98	85.68	60.46	9.08	3.1	27.36	400	8	32.1
183	6.56	15.25	68.22	43.8	6.29	7.92	41.99	500	14	33.1686
184	8.643	26.706	64.651	39.34	5.81	1.54	53.3	500	11	33.7113
185	2.33	11.98	85.68	60.46	9.08	3.1	27.36	600	8	36.6
186	6.421	11.053	82.526	53.2	7.1	8	31.7	550	16	20.3732
187	6.701	14.742	78.56	53.6	8.3	2.2	35.9	500	4	30.3774
188	6.56	15.25	68.22	43.8	6.29	7.92	41.99	350	13	23.1159
189	0.35	12.61	87.04	46.08	5.29	0.22	48.41	550	15	26.2081
190	9.742	9.589	80.669	41.78	5.36	0.6	52.26	550	9	22.13
191	5.01	22.05	72.94	46.59	6.25	1.67	45.49	550	5	26.93
192	4.139	17.114	78.747	44.82	5.08	0.92	49.18	500	9	32.7
193	2.33	11.98	85.68	60.46	9.08	3.1	27.36	400	7	34.4578
194	9.024	13.85	77.125	52.05	5.37	0.49	42.1	500	1	47.73
195	5.01	22.05	72.94	46.59	6.25	1.67	45.49	600	6	24.2373
196	4.2	14.7	72.6	53.1	6.2	0.8	39.9	500	17	39.2
197	6.701	14.742	78.56	53.6	8.3	2.2	35.9	700	3	25.0877
198	6.145	15.706	78.149	55.89	6.57	9.29	28.25	550	10	29.8077
199	5.63	14.39	71.6	55.89	6.57	9.29	28.25	550	18	39.0102
200	0.35	12.61	87.04	46.08	5.29	0.22	48.41	350	15	21.4299
201	6.421	11.053	82.526	53.2	7.1	8	31.7	550	16	23.1292
202	6.56	15.25	68.22	43.8	6.29	7.92	41.99	450	14	29.1063
203	6.56	15.25	68.22	43.8	6.29	7.92	41.99	500	14	34.4009
204	6.421	11.053	82.526	53.2	7.1	8	31.7	550	16	21.9809
205	9.742	9.589	80.669	41.78	5.36	0.6	52.26	500	9	21.8817
206	6.02	13.96	70.16	51.15	5.89	2.12	40.84	600	13	51.7182
207	4.139	17.114	78.747	44.82	5.08	0.92	49.18	500	10	37.3118
208	9.742	9.589	80.669	41.78	5.36	0.6	52.26	550	9	22.04
209	8.643	26.706	64.651	39.34	5.81	1.54	53.3	450	12	35.2241
210	5.63	14.39	71.6	55.89	6.57	9.29	28.25	550	18	39.3174
211	0.753	18.602	80.645	51.3	5	0.5	43.2	500	5	20.3415
212	8.352	12.586	79.062	54.1	6.12	5.23	34.53	500	7	30
213	0.753	18.602	80.645	51.3	5	0.5	43.2	400	3	20.0897
214	9.742	9.589	80.669	41.78	5.36	0.6	52.26	550	9	24.6512
215	6.56	15.25	68.22	43.8	6.29	7.92	41.99	500	13	33.0186
216	4.2	14.7	72.6	53.1	6.2	0.8	39.9	500	17	33.9
217	6.02	13.96	70.16	51.15	5.89	2.12	40.84	600	12	52.3478
218	2.33	11.98	85.68	60.46	9.08	3.1	27.36	550	8	36.4545
219	5.01	22.05	72.94	46.59	6.25	1.67	45.49	450	5	23.7288
220	4.139	17.114	78.747	44.82	5.08	0.92	49.18	700	9	30.2
221	2.33	11.98	85.68	60.46	9.08	3.1	27.36	500	9	44.0909
222	6.56	15.25	68.22	43.8	6.29	7.92	41.99	500	14	30.6983
223	6.02	13.96	70.16	51.15	5.89	2.12	40.84	400	12	43.5826
224	2.33	11.98	85.68	60.46	9.08	3.1	27.36	400	7	31.5455
225	6.63	9.87	74.8	52.43	6.09	0.62	40.86	500	18	34.6763
226	8.643	26.706	64.651	39.34	5.81	1.54	53.3	550	11	31.5464
227	0.35	12.61	87.04	46.08	5.29	0.22	48.41	300	15	20.9955
228	2.33	11.98	85.68	60.46	9.08	3.1	27.36	500	7	39.0663
229	0.35	12.61	87.04	46.08	5.29	0.22	48.41	500	15	28.1438
230	4.2	14.7	72.6	53.1	6.2	0.8	39.9	700	17	29.1
231	6.421	11.053	82.526	53.2	7.1	8	31.7	550	17	20.7751
232	8.352	12.586	79.062	54.1	6.12	5.23	34.53	600	7	34
233	5.01	22.05	72.94	46.59	6.25	1.67	45.49	550	5	23.79
234	5.63	14.39	71.6	55.89	6.57	9.29	28.25	550	18	43.4483
235	6.421	11.053	82.526	53.2	7.1	8	31.7	550	16	20.8416
236	17.33	31.13	51.45	52.6	6.21	8.75	31.92	300	5	29.7973
237	17.33	31.13	51.45	52.6	6.21	8.75	31.92	500	5	39.527
238	6.421	11.053	82.526	53.2	7.1	8	31.7	400	16	19.8515
239	0.35	12.61	87.04	46.08	5.29	0.22	48.41	550	15	22.1538
240	5.63	14.39	71.6	55.89	6.57	9.29	28.25	700	18	35.8503
241	6.164	15.41	78.427	49.6	7.4	4.4	38.5	400	3	36.1364
242	0.753	18.602	80.645	51.3	5	0.5	43.2	500	3	23.0045
243	6.56	15.25	68.22	43.8	6.29	7.92	41.99	500	14	32.5748
244	6.56	15.25	68.22	43.8	6.29	7.92	41.99	350	13	24.5052
245	1.12	12.65	86.23	47.2	5.77	0.27	44.23	300	3	26.5
